# Supplementary material for: Potential for Worldwide Displacement of Fossil-Fuel Electricity by Nuclear Energy in Three Decades Based on Extrapolation of Regional Deployment Data
Source: PLoS One. 2015 May 13;10(5):e0124074. doi: 10.1371/journal.pone.0124074 (PMC4429979; doi:10.1371/journal.pone.0124074)
Supplement: S1 Dataset — (XLSX) [file pone.0124074.s001.xlsx]

## Sheet: SI Calculations - Qvist & Brook
	Global data
	Source: World Bank Database
	Year	1960	1961	1962	1963	1964	1965	1966	1967	1968	1969	1970	1971	1972	1973	1974	1975	1976	1977	1978	1979	1980	1981	1982	1983	1984	1985	1986	1987	1988	1989	1990	1991	1992	1993	1994	1995	1996	1997	1998	1999	2000	2001	2002	2003	2004	2005	2006	2007
	Population (Total)	3036764705	3077758284	3130657234	3195476357	3260862523	3327587549	3397482056	3467082024	3537433635	3611869978	3686859573	3763918681	3840278352	3915680517	3991816809	4066547846	4139458194	4212354772	4286612938	4362446844	4438667985	4516308299	4596685321	4677465225	4757940377	4840320457	4925530167	5013013597	5101412331	5189637006	5278928953	5365459256	5448290250	5531863650	5614317911	5698124597	5779714395	5861493682	5942419500	6022300750	6102050175	6180118097	6257639235	6335191445	6412915010	6490741058	6568642254	6646909129
	GDP per capita (constant 2005 US$)	3025.8	3112.72	3230.47	3330.81	3478.84	3599.06	3731.51	3817.82	3968.89	4114.87	4189.24	4267.45	4415.48	4610.15	4603.77	4558.88	4708.02	4811.98	4931.2	5041.64	5045.16	5060.19	4991.38	5035.77	5182.03	5287.88	5365.04	5456.52	5609.31	5721.45	5784.58	5768.78	5786.76	5790.71	5885.55	5968.29	6077.26	6215.07	6281.57	6406.22	6590.88	6619.81	6672.66	6775.59	6972.51	7137.63	7340.73	7541.35
	Total GDP (constant 2005 US$)	9.18865e+12	9.58021e+12	1.01135e+13	1.06435e+13	1.1344e+13	1.19762e+13	1.26777e+13	1.32367e+13	1.40397e+13	1.48624e+13	1.54452e+13	1.60623e+13	1.69567e+13	1.80519e+13	1.83774e+13	1.85389e+13	1.94887e+13	2.02698e+13	2.11381e+13	2.19939e+13	2.23938e+13	2.28534e+13	2.29438e+13	2.35546e+13	2.46558e+13	2.5595e+13	2.64257e+13	2.73536e+13	2.86154e+13	2.96923e+13	3.05364e+13	3.09521e+13	3.15279e+13	3.20334e+13	3.30433e+13	3.40081e+13	3.51248e+13	3.64296e+13	3.73277e+13	3.85802e+13	4.02179e+13	4.09112e+13	4.17551e+13	4.29246e+13	4.47141e+13	4.63285e+13	4.82186e+13	5.01266e+13
	Total GDP b$ (constant 2005 US$)	9188.65	9580.21	10113.5	10643.5	11344	11976.2	12677.7	13236.7	14039.7	14862.4	15445.2	16062.3	16956.7	18051.9	18377.4	18538.9	19488.7	20269.8	21138.1	21993.9	22393.8	22853.4	22943.8	23554.6	24655.8	25595	26425.7	27353.6	28615.4	29692.3	30536.4	30952.1	31527.9	32033.4	33043.3	34008.1	35124.8	36429.6	37327.7	38580.2	40217.9	40911.2	41755.1	42924.6	44714.1	46328.5	48218.6	50126.6
	Electricity production (kWh)													5.23965e+12	5.68798e+12	6.12836e+12	6.23525e+12	6.43426e+12	6.88958e+12	7.223e+12	7.62121e+12	7.96595e+12	8.20011e+12	8.36437e+12	8.4172e+12	8.77827e+12	9.26713e+12	9.66955e+12	9.95121e+12	1.04258e+13	1.09239e+13	1.15472e+13	1.18466e+13	1.21165e+13	1.22241e+13	1.25135e+13	1.28168e+13	1.32575e+13	1.36858e+13	1.39756e+13	1.43337e+13	14736945584383	1.54333e+13	1.55503e+13	1.61539e+13	16723169555184	1.75149e+13	1.82746e+13	1.89711e+13
	Total electricity production (kWh)	..	..	..	..	..	..	..	..	..	..	..	5239650000000	5687980000000	6128360000000	6235250000000	6434260000000	6889580000000	7223000000000	7621210000000	7965950000000	8200110000000	8364370000000	8417200000000	8778270000000	9267130000000	9669550000000	9951210000000	10425800000000	10923900000000	11547200000000	11846600000000	12116500000000	12224100000000	12513500000000	12816800000000	13257500000000	13685800000000	13975600000000	14333700000000	14736900000000	15433300000000	15550300000000	16153900000000	16723200000000	17514900000000	18274600000000	18971100000000	19829700000000
	Sweden data
	Source: World Bank Database
	Year	1960	1961	1962	1963	1964	1965	1966	1967	1968	1969	1970	1971	1972	1973	1974	1975	1976	1977	1978	1979	1980	1981	1982	1983	1984	1985	1986	1987	1988	1989	1990	1991	1992	1993	1994	1995	1996	1997	1998	1999	2000	2001	2002	2003	2004	2005	2006	2007
	Population (Total)	7484656	7519998	7561588	7604328	7661354	7733853	7807797	7867931	7912273	7968072	8042801	8098334	8122300	8136312	8159955	8192437	8222286	8251540	8275599	8293678	8310531	8320503	8325263	8329033	8336605	8350386	8369829	8397804	8436489	8492964	8558835	8617375	8668067	8718561	8780745	8826939	8840998	8846062	8850974	8857874	8872109	8895960	8924958	8958229	8993531	9029572	9080505	9148092
	GDP per capita (constant 2005 US$)	14909.6	15682.6	16260.6	17030.6	18057	18571.3	18780	19263.7	19852.7	20701.2	21748	21802.9	22236.1	23078.6	23747.7	24257.4	24425.1	23950	24298.7	25176.7	25721.3	25638.3	25943.5	26424.7	27517.3	28065.4	28753.8	29619.1	30237.8	30834.1	30827.7	30267.4	29741.8	28958.8	29907.5	30922.7	31371.3	32202.5	33538	35073.4	36576.2	36938.6	37732.9	38470.8	39942.6	41040.7	42564.2	43650
	Total GDP (constant 2005 US$)	1.11593e+11	1.17933e+11	1.22956e+11	1.29507e+11	1.38341e+11	1.43628e+11	1.46631e+11	1.51565e+11	1.5708e+11	1.64949e+11	1.74915e+11	1.76567e+11	1.80609e+11	1.87775e+11	1.9378e+11	1.98727e+11	2.0083e+11	1.97624e+11	2.01086e+11	2.08808e+11	2.13758e+11	2.13323e+11	2.15987e+11	2.20092e+11	2.29401e+11	2.34357e+11	2.40664e+11	2.48736e+11	2.55101e+11	2.61873e+11	2.63849e+11	2.60826e+11	2.57804e+11	2.52479e+11	2.6261e+11	2.72953e+11	2.77353e+11	2.84865e+11	2.96844e+11	3.10676e+11	3.24508e+11	3.28604e+11	3.36765e+11	3.44631e+11	3.59225e+11	3.7058e+11	3.86504e+11	3.99314e+11
	CO2 emissions (kg per 2005 US$ of GDP)	0.441086	0.414233	0.417443	0.427559	0.436835	0.436049	0.495067	0.455262	0.49456	0.52421	0.528137	0.479083	0.469419	0.465271	0.412267	0.40671	0.439718	0.434178	0.39552	0.406727	0.335705	0.325473	0.288403	0.26488	0.249927	0.266235	0.25778	0.240083	0.22518	0.212061	0.193781	0.204069	0.214227	0.206096	0.207682	0.185907	0.208039	0.181995	0.178468	0.164502	0.153445	0.155594	0.17052	0.158957	0.151774	0.139138	0.128254	0.120356
	Total CO2 emissions (million tons)	49.2221	48.8518	51.327	55.3717	60.4322	62.6287	72.5919	69.0019	77.6854	86.4679	92.3791	84.5904	84.781	87.3663	79.8893	80.8243	88.3087	85.8041	79.5336	84.9277	71.7595	69.431	62.2913	58.298	57.3335	62.394	62.0383	59.7171	57.4436	55.533	51.129	53.2265	55.2287	52.0347	54.5393	50.7439	57.7002	51.844	52.9771	51.107	49.7942	51.129	57.4252	54.7813	54.521	51.5617	49.5705	48.0597
	Electricity production (kWh)	34900000000	38500000000	40400000000	40600000000	45300000000	49100000000	50600000000	53800000000	56200000000	58100000000	60600000000	66500000000	71700000000	78100000000	75100000000	80600000000	86400000000	90000000000	92900000000	95100000000	96300000000	103000000000	99500000000	109000000000	123000000000	137000000000	138000000000	146000000000	146000000000	143000000000	146000000000	147000000000	146000000000	145000000000	143000000000	148000000000	141000000000	149000000000	159000000000	155000000000	145000000000	162000000000	147000000000	135000000000	152000000000	158000000000	143000000000	149000000000
	Electricity production (kWh) / capita	4670	5120	5340	5340	5920	6350	6480	6840	7100	7290	7530	8220	8820	9590	9200	9830	10500	10900	11200	11500	11600	12400	12000	13100	14800	16400	16500	17400	17300	16800	17100	17100	16800	16700	16300	16800	15900	16900	17900	17500	16400	18200	16400	15100	16900	17500	15800	16300
	Electricity production (kWh) / capita / GDP / capita	0.313	0.326	0.329	0.314	0.328	0.342	0.345	0.355	0.358	0.352	0.346	0.377	0.397	0.416	0.388	0.405	0.43	0.455	0.462	0.455	0.451	0.482	0.461	0.495	0.537	0.583	0.574	0.587	0.571	0.546	0.553	0.563	0.566	0.575	0.543	0.543	0.507	0.524	0.535	0.498	0.448	0.492	0.436	0.393	0.422	0.427	0.371	0.373
	Above row normalized to 1960	1	1.04	1.05	1	1.05	1.09	1.1	1.13	1.14	1.12	1.11	1.2	1.27	1.33	1.24	1.29	1.37	1.45	1.48	1.45	1.44	1.54	1.47	1.58	1.72	1.86	1.83	1.87	1.82	1.74	1.77	1.8	1.81	1.84	1.74	1.74	1.62	1.67	1.71	1.59	1.43	1.57	1.39	1.25	1.35	1.37	1.18	1.19
	CO2 intensity (kg per kg of oil equivalent energy use)	2.4368	2.36906	2.35099	2.36384	2.40962	2.35575	2.55658	2.41586	2.45408	2.52178	2.45358	2.34708	2.30563	2.24932	2.17061	2.07067	2.08496	2.05715	1.91569	1.95809	1.77248	1.6371	1.53394	1.41651	1.31844	1.32103	1.26083	1.23381	1.16304	1.16877	1.08328	1.09306	1.18659	1.11889	1.09737	1.00817	1.12042	1.03326	1.0374	1.0191	1.04707	1.01182	1.10895	1.08225	1.03675	0.999858	0.987326	0.96005
	Above row normalized to 1960	1	0.97	0.96	0.97	0.99	0.97	1.05	0.99	1.01	1.03	1.01	0.96	0.95	0.92	0.89	0.85	0.86	0.84	0.79	0.8	0.73	0.67	0.63	0.58	0.54	0.54	0.52	0.51	0.48	0.48	0.44	0.448565	0.486948	0.459165	0.450334	0.413728	0.459793	0.424024	0.425722	0.418214	0.429691	0.415227	0.455084	0.444129	0.425457	0.410316	0.405174	0.39398
	Energy production (kt of oil equivalent)	5482.57	5933.8	6104.64	6002.76	6489.98	6765.64	6587.55	6929.16	6867.05	6452.73	6492.09	7385.94	7893.14	9251.46	9006.75	11698.9	12413.8	13177.7	14883.7	14683.7	16128.4	19260.2	19097.5	20869.1	24289.2	26862.6	29067.7	29405.9	29846.3	28983.2	29684.5	31427.6	29476.2	29317.5	31257.8	31839	31973.9	32447	33990.2	33240.5	30520.9	33902.4	31829.3	30924.7	34333.3	34674.5	32829.8	33583.7
	Energy use (kg of oil equivalent per capita)	2698.79	2742.12	2887.24	3080.41	3273.51	3437.54	3636.64	3630.19	4000.82	4303.22	4681.3	4450.38	4527.21	4773.81	4510.44	4764.5	5151.25	5054.83	5016.79	5229.61	4871.58	5097.15	4877.77	4941.26	5216.25	5656.19	5878.79	5763.46	5854.42	5594.55	5514.55	5650.77	5369.58	5334.09	5660.11	5702.17	5824.99	5672.03	5769.69	5661.52	5360.15	5680.28	5802.11	5650.44	5847.34	5711.13	5529.08	5472.14
	Energy use (kt of oil equivalent)	20199.5	20620.8	21832.1	23424.5	25079.5	26585.4	28394.2	28562.1	31655.6	34288.4	37650.8	36040.7	36771.4	38841.2	36805	39032.9	42355.1	41710.2	41516.9	43372.7	40485.4	42410.9	40608.8	41155.9	43485.8	47231.3	49204.4	48400.4	49390.7	47514.3	47198.1	48694.8	46543.9	46505.6	49700	50332.7	51498.7	50175.2	51067.4	50149	47555.8	50531.5	51783.6	50617.9	52588.3	51569	50206.8	50059.6
	France data
	Source: World Bank Database
	Year	1960	1961	1962	1963	1964	1965	1966	1967	1968	1969	1970	1971	1972	1973	1974	1975	1976	1977	1978	1979	1980	1981	1982	1983	1984	1985	1986	1987	1988	1989	1990	1991	1992	1993	1994	1995	1996	1997	1998	1999	2000	2001	2002	2003	2004	2005	2006	2007
	Population (Total)	46647521	47293811	47990159	48697015	49361165	49945471	50430631	50829214	51175036	51518731	51895793	52320049	52776806	53239101	53666947	54033095	54328016	54565943	54772084	54982879	55224670	55505282	55816654	56149874	56489874	56825158	57155165	57482783	57803824	58113622	58409202	58557072	58849212	59105073	59325793	59540711	59752020	59963792	60185178	60495470	60911057	61355725	61803229	62242474	62702121	63176246	63617975	64012572
	GDP per capita (constant 2005 US$)	11154.4	11607.8	12202.6	12668.5	13312.7	13785.6	14364.8	14920.4	15450.7	16420.5	17234.8	18006.4	18660.6	19721.5	20482.1	20114.7	20883	21534.8	22289.5	22969.9	23243.6	23352.6	23783.7	23933.8	24145.3	24389.3	24795.6	25243.1	26274.6	27229	27801	28019.1	28292	27981.6	28504	28982.5	29188.4	29720.5	30611.5	31457	32392.2	32747.7	32812.6	32874.1	33463.5	33819	34412.6	34982
	Above row normalized to 1960	1	1.04064	1.09397	1.13574	1.19349	1.23589	1.28782	1.33762	1.38517	1.47211	1.54511	1.61429	1.67294	1.76804	1.83623	1.8033	1.87218	1.93061	1.99827	2.05927	2.08381	2.09357	2.13222	2.14568	2.16464	2.18652	2.22294	2.26306	2.35554	2.4411	2.49238	2.51193	2.5364	2.50857	2.5554	2.59831	2.61676	2.66446	2.74434	2.82014	2.90398	2.93585	2.94167	2.94718	3.00002	3.03189	3.08512	3.13616
	Total GDP (constant 2005 US$)	5.20325e+11	5.48976e+11	5.85604e+11	6.16918e+11	6.5713e+11	6.88528e+11	7.24428e+11	7.58391e+11	7.90691e+11	8.45964e+11	8.94414e+11	9.42096e+11	9.84849e+11	1.04995e+12	1.09921e+12	1.08686e+12	1.13453e+12	1.17507e+12	1.22084e+12	1.26295e+12	1.28362e+12	1.29619e+12	1.32752e+12	1.34388e+12	1.36396e+12	1.38593e+12	1.41719e+12	1.45104e+12	1.51877e+12	1.58238e+12	1.62384e+12	1.64071e+12	1.66496e+12	1.65385e+12	1.69102e+12	1.72564e+12	1.74406e+12	1.78215e+12	1.84236e+12	1.90301e+12	1.97304e+12	2.00926e+12	2.02792e+12	2.04616e+12	2.09823e+12	2.13656e+12	2.18926e+12	2.23929e+12
	CO2 emissions (kg per 2005 US$ of GDP)	0.521248	0.512247	0.510082	0.541433	0.525471	0.511021	0.479324	0.490525	0.48645	0.488508	0.490839	0.490857	0.488125	0.492022	0.454027	0.411202	0.445648	0.409217	0.414353	0.418983	0.393701	0.350798	0.329104	0.314465	0.29718	0.28925	0.272097	0.260152	0.245071	0.246875	0.245732	0.260659	0.238466	0.235272	0.218482	0.227909	0.234009	0.212937	0.222049	0.195117	0.185277	0.192025	0.187798	0.189423	0.18592	0.183507	0.174754	0.167858
	Total CO2 emissions (million tons)	271.219	281.211	298.706	334.02	345.303	351.852	347.236	372.01	384.632	413.26	439.013	462.434	480.729	516.6	499.071	446.919	505.602	480.857	505.859	529.155	505.364	454.701	436.894	422.603	405.343	400.88	385.614	377.492	372.208	390.649	399.028	427.668	397.037	389.105	369.458	393.289	408.126	379.487	409.094	371.309	365.56	385.827	380.84	387.591	390.103	392.072	382.582	375.882
	CO2 from electricity and heat production, total (million metric tons)	65.97	70.56	77.38	72.37	88.19	77.76	74.46	81.21	78.43	84.59	97.62	108.35	110.22	127.83	124.66	114.97	143.36	131.86	132.07	141.12	135.2	109.33	109.19	94.08	79.54	70.11	57.34	52.64	55.05	68.15	63.6	74.01	63.71	50.23	51.09	56.39	60.44	56.69	71.12	65.14	69.44	63.05	64.98	68.05	67.47	73.26	68.81	71.15
	CO2 from electricity and heat production, total per capita	1.41422e-06	1.49195e-06	1.61241e-06	1.48613e-06	1.78663e-06	1.5569e-06	1.47648e-06	1.5977e-06	1.53258e-06	1.64193e-06	1.88108e-06	2.07091e-06	2.08842e-06	2.40105e-06	2.32285e-06	2.12777e-06	2.63879e-06	2.41653e-06	2.41126e-06	2.56662e-06	2.44818e-06	1.96972e-06	1.95623e-06	1.67552e-06	1.40804e-06	1.23378e-06	1.00323e-06	9.15752e-07	9.52359e-07	1.1727e-06	1.08887e-06	1.2639e-06	1.0826e-06	8.49842e-07	8.61177e-07	9.47083e-07	1.01151e-06	9.45404e-07	1.18169e-06	1.07677e-06	1.14002e-06	1.02761e-06	1.0514e-06	1.0933e-06	1.07604e-06	1.15961e-06	1.08161e-06	1.1115e-06
	Above row normalized to 1960	1	1.05496	1.14014	1.05084	1.26333	1.10089	1.04402	1.12974	1.08369	1.16101	1.33011	1.46434	1.47672	1.69779	1.64249	1.50455	1.86589	1.70873	1.70501	1.81486	1.73111	1.39279	1.38325	1.18476	0.995628	0.872412	0.709389	0.64753	0.673415	0.82922	0.769942	0.893703	0.765507	0.600925	0.60894	0.669684	0.715244	0.668497	0.835573	0.76139	0.806113	0.726628	0.743448	0.773078	0.76087	0.819965	0.76481	0.785944
	CO2 from electricity and heat production, total per $GDP	1.26786e-10	1.2853e-10	1.32137e-10	1.17309e-10	1.34205e-10	1.12937e-10	1.02784e-10	1.07082e-10	9.91918e-11	9.99924e-11	1.09144e-10	1.15009e-10	1.11916e-10	1.21748e-10	1.13409e-10	1.05782e-10	1.2636e-10	1.12215e-10	1.0818e-10	1.11738e-10	1.05327e-10	8.43472e-11	8.22508e-11	7.00063e-11	5.83153e-11	5.0587e-11	4.04602e-11	3.62774e-11	3.62464e-11	4.30682e-11	3.91665e-11	4.51084e-11	3.82651e-11	3.03715e-11	3.02125e-11	3.26777e-11	3.46547e-11	3.18099e-11	3.86027e-11	3.423e-11	3.51944e-11	3.13797e-11	3.20426e-11	3.32574e-11	3.21557e-11	3.42888e-11	3.14307e-11	3.17735e-11
	Above row normalized to 1960	1	1.01376	1.0422	0.925251	1.05851	0.890764	0.810692	0.844588	0.782355	0.78867	0.860853	0.907114	0.882712	0.960265	0.894488	0.834333	0.996643	0.885074	0.853245	0.881314	0.830745	0.665272	0.648737	0.552161	0.45995	0.398995	0.319122	0.28613	0.285886	0.339692	0.308918	0.355783	0.301808	0.239549	0.238295	0.257739	0.273332	0.250894	0.304471	0.269982	0.277589	0.247501	0.25273	0.262311	0.253621	0.270446	0.247903	0.250607
	Electricity production (kWh)	75059000000	79884000000	87154000000	92260000000	98741000000	106118000000	110813000000	116886000000	123276000000	137480000000	146822000000	155849000000	171201000000	182508000000	186847000000	185294000000	205857000000	210450000000	226145000000	240469000000	257308000000	275630000000	278468000000	295359000000	322653000000	342554000000	360573000000	376442000000	390232000000	403534000000	417206000000	451682000000	460078000000	469734000000	474678000000	491068000000	509263000000	501062000000	507342000000	521346000000	536054000000	545711000000	553874000000	561767000000	569078000000	571498000000	569314000000	564156000000
	Electricity production from nuclear sources (kWh)	146000000	271000000	473000000	466000000	655000000	1053000000	1606000000	2921000000	3539000000	4956000000	5711000000	9336000000	14592000000	14741000000	14695000000	18248000000	15778000000	17986000000	30483000000	39960000000	61251000000	105326000000	108919000000	144261000000	191234000000	224100000000	254155000000	265520000000	275521000000	303931000000	314081000000	331340000000	338445000000	368188000000	359981000000	377231000000	397340000000	395483000000	387990000000	394244000000	415162000000	421076000000	436760000000	441070000000	448241000000	451529000000	450191000000	439730000000
	Electricity production from nuclear sources (TWh)	0.146	0.271	0.473	0.466	0.655	1.053	1.606	2.921	3.539	4.956	5.711	9.336	14.592	14.741	14.695	18.248	15.778	17.986	30.483	39.96	61.251	105.326	108.919	144.261	191.234	224.1	254.155	265.52	275.521	303.931	314.081	331.34	338.445	368.188	359.981	377.231	397.34	395.483	387.99	394.244	415.162	421.076	436.76	441.07	448.241	451.529	450.191	439.73
	Electricity production from nuclear sources added (TWh/y)		0.125	0.202	-0.007	0.189	0.398	0.553	1.315	0.618	1.417	0.755	3.625	5.256	0.149	-0.046	3.553	-2.47	2.208	12.497	9.477	21.291	44.075	3.593	35.342	46.973	32.866	30.055	11.365	10.001	28.41	10.15	17.259	7.105	29.743	-8.207	17.25	20.109	-1.857	-7.493	6.254	20.918	5.914	15.684	4.31	7.171	3.288	-1.338	-10.461
	Electricity production from nuclear sources added (kWh/y)		1.25e+08	2.02e+08	-7e+06	189000000	3.98e+08	5.53e+08	1.315e+09	6.18e+08	1.417e+09	7.55e+08	3625000000	5256000000	1.49e+08	-4.6e+07	3.553e+09	-2.47e+09	2208000000	12497000000	9477000000	2.1291e+10	4.4075e+10	3.593e+09	35342000000	4.6973e+10	3.2866e+10	3.0055e+10	1.1365e+10	1.0001e+10	2.841e+10	1.015e+10	1.7259e+10	7.105e+09	2.9743e+10	-8.207e+09	17250000000	2.0109e+10	-1.857e+09	-7.493e+09	6.254e+09	2.0918e+10	5.914e+09	1.5684e+10	4.31e+09	7.171e+09	3.288e+09	-1.338e+09	-1.0461e+10
	kWh/capita/y/y		2.64305	4.2092	-0.143746	3.82892	7.96869	10.9656	25.8709	12.0762	27.5046	14.5484	69.2851	99.5892	2.79869	-0.857138	65.756	-45.4646	40.4648	228.164	172.363	385.534	794.069	64.3715	629.423	831.53	578.371	525.849	197.711	173.016	488.87	173.774	294.738	120.732	503.222	-138.338	289.718	336.541	-30.9687	-124.499	103.38	343.419	96.3887	253.773	69.2453	114.366	52.0449	-21.0318	-163.421
	kWh/$-GDP/y/y		0.000227697	0.000344943	-1.13467e-05	0.000287614	0.000578044	0.000763361	0.00173393	0.000781595	0.00167501	0.000844129	0.0038478	0.00533686	0.000141911	-4.18482e-05	0.00326905	-0.00217711	0.00187904	0.0102364	0.00750385	0.0165867	0.0340035	0.00270654	0.0262985	0.0344386	0.0237141	0.0212074	0.0078323	0.00658492	0.017954	0.00625063	0.0105192	0.00426736	0.0179841	-0.00485328	0.00999628	0.01153	-0.001042	-0.00406707	0.00328638	0.0106019	0.00294337	0.00773402	0.00210638	0.00341764	0.00153893	-0.000611165	-0.00467157
	2014 World GDP projection				2014 world GDP/capita
	Source: IMF		76776000000000	$ 2014	10653.8	$ 2014
			63724080000000	$ 2005	8842.62	$ 2005
	2014 World population projection				2015 world fossil electricity
	Source: World Bank		7206471000		Source: EIA	15125258000000	kWh
	Sweden nuclear electricity production							Figure 1.
	Source: Swedish Energy Agency
								Swedish GDP/capita normalized to 1960
	Conversion factors	1	TWh	=				1960	1961	1962	1963	1964	1965	1966	1967	1968	1969	1970	1971	1972	1973	1974	1975	1976	1977	1978	1979	1980	1981	1982	1983	1984	1985	1986	1987	1988	1989	1990
		1000000000	kWh					1	1.05185	1.09061	1.14226	1.2111	1.24559	1.25959	1.29204	1.33154	1.38845	1.45866	1.46234	1.4914	1.54791	1.59279	1.62697	1.63822	1.60635	1.62974	1.68863	1.72515	1.71958	1.74006	1.77233	1.84561	1.88237	1.92854	1.98658	2.02808	2.06808	2.06765
		1	$ 2014	=
		0.83	$ 2005					Swedish CO2 emissions/capita normalized to 1960
								1960	1961	1962	1963	1964	1965	1966	1967	1968	1969	1970	1971	1972	1973	1974	1975	1976	1977	1978	1979	1980	1981	1982	1983	1984	1985	1986	1987	1988	1989	1990
			Production added					1	0.987811	1.03215	1.10723	1.19943	1.23137	1.41375	1.33356	1.49296	1.65011	1.74654	1.58831	1.5872	1.63278	1.48872	1.50017	1.63314	1.58119	1.46138	1.55709	1.31299	1.26886	1.13773	1.06431	1.04576	1.13618	1.12708	1.0813	1.03536	0.994268	0.908372
	Year	TWh production	TWh/y	kWh/y	kWh/capita/y/y	kWh/$-GDP/y/y
	1970	0	0	0	0	0		Swedish CO2/energy
	1971	0.1	0.1	100000000	12.3482	0.000566356		1960	1961	1962	1963	1964	1965	1966	1967	1968	1969	1970	1971	1972	1973	1974	1975	1976	1977	1978	1979	1980	1981	1982	1983	1984	1985	1986	1987	1988	1989	1990
	1972	1.4	1.3	1.3e+09	160.053	0.00719789		1	0.97	0.96	0.97	0.99	0.97	1.05	0.99	1.01	1.03	1.01	0.96	0.95	0.92	0.89	0.85	0.86	0.84	0.79	0.8	0.73	0.67	0.63	0.58	0.54	0.54	0.52	0.51	0.48	0.48	0.44
	1973	2	0.6	6e+08	73.7435	0.00319531
	1974	1.9	-0.1	-1e+08	-12.255	-0.000516048
	1975	11.4	9.5	9500000000	1159.61	0.0478042
	1976	15.2	3.8	3.8e+09	462.159	0.0189215
	1977	19	3.8	3.8e+09	460.52	0.0192284
	1978	22.7	3.7	3.7e+09	447.098	0.0184001
	1979	20.1	-2.6	-2.6e+09	-313.492	-0.0124517
	1980	25.3	5.2	5.2e+09	625.712	0.0243266
	1981	36	10.7	10700000000	1285.98	0.0501586
	1982	37.3	1.3	1.3e+09	156.151	0.00601889
	1983	39.1	1.8	1.8e+09	216.112	0.0081784
	1984	48.5	9.4	9.4e+09	1127.56	0.0409763
	1985	55.8	7.3	7.3e+09	874.211	0.0311491
	1986	66.9	11.1	1.11e+10	1326.19	0.0461224
	Sweden nuclear electricity addition rates
									Years to replace 2015 fossil electricity
	Scenarios	# Years in scenario	Average population	Average GDP/cap	kWh/capita/y/y	kWh/$-GDP/y/y	kWh/1k$-GDP/y/y		Per capita	Per GDP
#1	1962-1986 ("LOW")	25	8.09018e+06	22852.1	322.468	0.0123711	12.3711		6.50869	19.1864
#2	1966-1986 ("HIGH")	21	8.17588e+06	23875.4	383.89	0.0147274	14.7274		5.4673	16.1165
#3	1972-1986	15	8.26642e+06	25282.3	536.623	0.0205807	20.5807		3.91121	11.5329
#4	1975-1986	12	8.29814e+06	25847.7	652.317	0.0249027	24.9027		3.21752	9.5313
#5	1982-1986	5	8.34222e+06	27340.9	740.045	0.026489	26.489		2.8361	8.96052
#6	1980/1981	1	8315517	25679.8	1285.98	0.0501586	50.1586		1.6321	4.73209
#7	1985/1986	1	8.36011e+06	28409.6	1326.19	0.0461224	46.1224		1.58261	5.14621
#8	1976/1980	5	8.27073e+06	24714.4	336.399	0.013685	13.685		6.23914	17.3442
	Reactor construction time and cost
	Construction source: IAEA PRIS Database
	World 2012-2014
	Name	Country	Mwe	Build start	Grid connect	Time (days)	Time (years)	Cost $	Cost-year	Cost in 2005 USD / 1kWe		Cost source
1	NINGDE-2	China	1018	2008-11-12	2014-01-04	1879	5.14795	1.26667e+09	2010	1119.84	$/kW	http://www.world-nuclear-news.org/NN_Ningde_4_the_latest_Chinese_reactor_project_04101001.html
2	Hongyanhe-1	China	1024	2007-08-18	2013-02-17	2010	5.50685	1440000000	2006	1364.06	$/kW	http://www.globaltimes.cn/content/762163.shtml
3	Hongyanhe-2	China	1024	2008-03-28	2013-11-23	2066	5.66027	1440000000	2006	1364.06	$/kW	http://www.globaltimes.cn/content/762163.shtml
4	Kudankulam-1	India	917	2002-03-31	2013-10-22	4223	11.5699	1410000000	2013	1291.6	$/kW	http://www.frontline.in/the-nation/ready-to-run/article4944731.ece?homepage=true#
5	Yangjiang-1	China	1021	2008-12-16	2013-12-31	1841	5.04384	1.68333e+09	2008	1500.33	$/kW	http://www.world-nuclear-news.org/NN_Official_start_to_the_Yangjiang_nuclear_power_plant_1712081.html
6	Ningde-1	China	1018	2008-02-18	2012-11-24	1741	4.76986	1.26667e+09	2010	1119.84	$/kW	http://www.world-nuclear-news.org/NN_Ningde_4_the_latest_Chinese_reactor_project_04101001.html
7	Shin-kori-2	Korea	950	2007-06-05	2012-01-28	1698	4.65205	2455000000	2008	2351.63	$/kW	https://cms.khnp.co.kr/eng/shin-kori-units-1-and-2-spread-their-wings-to-soar/
8	Shin-wolsong-1	Korea	950	2007-11-20	2012-01-27	1529	4.18904	2355000000	2009	2255.84	$/kW	KOPEC & KHNP, Korean Nuclear Industry and its Competitiveness, 2008 ATS Autumn Seminar, Helsinki
		Average power	990.25	MW	Median construction start to grid time		5.09589	years	Median cost	1364.06	$/kW
		Median power	1018	MW	Average construction start to grid time		5.81747	years	Average cost	1545.9	$/kW
	Sweden
	Name	Country	Mwe	Build start	Grid connect	Time (days)	Time (years)	Cost $	Cost-year	Cost in 2005 USD / 1kWe		Cost source
1	Oskarshamn-1	Sweden	500	1966-01-08	1971-08-19	2049	5.6137	113300000	1973	997.04	$/kW	http://sv.wikipedia.org/wiki/Oskarshamns_kärnkraftverk -- Original source not known
2	Oskarshamn-2	Sweden	630	1969-09-01	1974-10-02	1857	5.08767
3	Oskarshamn-3	Sweden	1050	1980-05-01	1985-03-03	1767	4.8411	1650000000	2014	1304.29	$/kW	http://www.okg.se/en/About-OKG/Facilities/Oskarshamn-3/
4	Forsmark-1	Sweden	1018	1973-06-01	1980-06-06	2562	7.01918
5	Forsmark-2	Sweden	1028	1975-01-01	1981-01-26	2217	6.07397
6	Forsmark-3	Sweden	1230	1979-01-01	1985-03-05	2255	6.17808
7	Ringhals-1	Sweden	860	1969-01-02	1974-10-14	2111	5.78356
8	Ringhals-2	Sweden	870	1970-01-10	1974-08-17	1680	4.60274			1538.35	$/kW	N Forsgren, Från ingenting alls till Ringhals (in Swedish). Varberg, Sweden: Vattenfall AB Ringhals, 1994.
9	Ringhals-3	Sweden	1000	1972-09-01	1980-09-07	2928	8.02192			1538.35	$/kW
10	Ringhals-4	Sweden	1000	1973-01-11	1982-06-23	3450	9.45205			1538.35	$/kW
11	Barsebäck-1	Sweden	630	1971-02-01	1975-05-15	1564	4.28493			1538.35	$/kW
12	Barsebäck-2	Sweden	630	1973-01-01	1977-03-21	1540	4.21918
		Median power	935		Median construction start to grid time		5.69863	years	Median cost	1538.35
		Average power	870.5		Average construction start to grid time		5.93151	years	Average cost	1409.12
	France nuclear electricity addition rates
									Years to replace 2015 fossil electricity
	Scenarios	# Years in scenario	Average population	Average GDP/cap	kWh/capita/y/y	kWh/$-GDP/y/y	kWh/1k$-GDP/y/y		Per capita	Per GDP
#1	1974-1995 ("low steady state")	23	5.66683e+07	24738.4	277.088	0.0111374	11.1374		7.57466	21.3116
#2	1979-1993 ("high steady-state")	15	5.7098e+07	25430.3	395.572	0.0158568	15.8568		5.30585	14.9687
#3	1968-2000 ("total")	33	5.6392e+07	24336.6	218.991	0.0087605	8.7605		9.58417	27.0938
	Time-to-replace estimate (Sweden)
	Growth in GDP last 10 years of data (2002-2012)	0.304829
	Growth in electricity production (2002-2012)	0.424957
	Difference in growth in kWh vs. growth in GDP	0.120129
	Conservative estimate of future difference	0.2
	2015 nuclear electricity production	2620249000000	kWh	Source: EIA
	Electricity to replace (all fossil + all nuclear) * 1,2	21294608400000	kWh
	"Low-rate" time to replace	27.0122	years
	"High-rate" time to replace	22.6902	years
	Best-estimate time to replace	24.8512	years	plus/minus	2.16097	years
	Time-to-replace estimate (France)
	Growth in GDP last 10 years of data (2002-2012)	0.304829
	Growth in electricity production (2002-2012)	0.424957
	Difference in growth in kWh vs. growth in GDP	0.12
	Conservative estimate of future difference	0.2
	2015 nuclear electricity production	2620249000000	kWh	Source: EIA
	Electricity to replace (all fossil + all nuclear) * 1,0	21294608400000	kWh
	"Low-rate" time to replace	38.1449	years
	"High-rate" time to replace	30.0042	years
	Best-estimate time to replace	34.0746	years	plus/minus	4.07036	years
[truncated: 6 more columns]
